# Supplementary material for: Efficient Oral Insulin Delivery Through Thiolated Trimethyl Chitosan-Grafted β-Cyclodextrin Nanoparticles
Source: Pharmaceutics. 2026 Jan 12;18(1):97. doi: 10.3390/pharmaceutics18010097 (PMC12845214; doi:10.3390/pharmaceutics18010097)
Supplement: Supplementary file 1 [file pharmaceutics-18-00097-s001.zip]

Archive with 1 entries (1 files):
- pharmaceutics-4014139-supplementary.pdf
